# Supplementary material for: Whole genome sequence and comparative analysis of Borrelia burgdorferi MM1
Source: PLoS One. 2018 Jun 11;13(6):e0198135. doi: 10.1371/journal.pone.0198135 (PMC5995427; doi:10.1371/journal.pone.0198135)
Supplement: S1 Table — The table lists the results of SCPS analysis for the 4 PFams 32, 49, 50 and 57/62 (see Materials and methods) in MM1, N40, JD1 and B31 strains. Genes located on replicons of the same type are arranged in nearby rows within each paralogous gene family. Dashes mark missing entries, which may fall below cut-off or may be missing in the respective strain. (XLSX) [file pone.0198135.s004.xlsx]

## Sheet: S1 Table. MM1 gene members of P
S1 Table. MM1 gene members of PFam32, PFam49, PFam50 and PFam57/62 identified by spectral clustering of protein sequences
MM1 protein sequence clustering and assignment to paralogous families 32, 49, 50 and 57/62
PFam	Replicon	MM1	N40	JD1	B31
32	chromosome	BbuMM1_02640	BbuN40_0269	BbuJD1_0269	BB_0269
32	chromosome	BbuMM1_03530	BbuN40_0361	BbuJD1_0361	BB_0361
32	chromosome	BbuMM1_04180	BbuN40_0431	BbuJD1_0431	BB_0431
32	chromosome	BbuMM1_07060	BbuN40_0726	BbuJD1_0726	BB_0726
32	chromosome	BbuMM1_08300	_	BbuJD1_0902	_
32	B	BbuMM1_B120	BbuN40_B12	BbuJD1_B12	BB_B12
32	A	BbuMM1_A200	BbuN40_A20	BbuJD1_A20	BB_A20
32	U	_	_	_	BB_U05
32	D	BbuMM1_D180	BbuN40_D29	BbuJD1_D17	BB_D21
32	F	_	_	BbuJD1_F14	BB_F24
32	G	_	BbuN40_G08	_	BB_G08
32	H	BbuMM1_H210	_	BbuJD1_H34	BB_H28
32	I	BbuMM1_I170	BbuN40_I18	BbuJD1_I15	BB_I21
32	Y	_	BbuN40_Y09	BbuJD1_Y03	_
32	Z	_	_	BbuJD1_Z04	_
32	AA	_	_	BbuJD1_AA06	_
32	RS	BbuMM1_RS210	_	_	_
32	E	BbuMM1_E120	BbuN40_E08	BbuJD1_E09	BB_E19
32	K	BbuMM1_K180	BbuN40_K16	BbuJD1_K18	BB_K21
32	J	_	BbuN40_J08	BbuJD1_J11	BB_J17
32	Q	_	_	_	BB_Q08
32	Q	_	_	_	BB_Q40
32	P	BbuMM1_P410	_	_	BB_P32
32	S	_	_	BbuJD1_S32	BB_S35
32	R	BbuMM1_R320	BbuN40_R10	_	BB_R33
32	V	BbuMM1_V320	BbuN40_V31	_	_
32	M	BbuMM1_M320	_	BbuJD1_M32	BB_M32
32	O	BbuMM1_O320	BbuN40_O15	_	BB_O32
32	L	_	_	BbuJD1_L32	BB_L32
32	N	BbuMM1_N360	BbuN40_N37	BbuJD1_N34	BB_N32
32	Q	_	BbuN40_Q34	BbuJD1_Q34	_
32	W	_	_	BbuJD1_W35	_
32	X	_	BbuN40_X30	BbuJD1_X35	_
32	PV	_	_	BbuJD1_PV32	_
32	PV	_	_	BbuJD1_PV74	_
PFam	Replicon	MM1	N40	JD1	B31
49	chromosome	_	_	BbuJD1_0903	_
49	B	BbuMM1_B130	BbuN40_B13	BbuJD1_B13	BB_B13
49	A	BbuMM1_A210	BbuN40_A21	BbuJD1_A21	BB_A21
49	U	_	_	_	BB_U06
49	F	_	_	BbuJD1_F13	BB_F23
49	G	_	BbuN40_G09	_	BB_G09
49	H	BbuMM1_H220	_	BbuJD1_H35	BB_H29
49	I	BbuMM1_I280	_	_	_
49	I	BbuMM1_I180	BbuN40_I19	BbuJD1_I16	BB_I22
49	Y	_	BbuN40_Y08	BbuJD1_Y04	_
49	Z	_	_	BbuJD1_Z03	_
49	AA	_	_	BbuJD1_AA05	_
49	RS	BbuMM1_RS100	_	_	_
49	RS	BbuMM1_RS110	_	_	_
49	RS	BbuMM1_RS200	_	_	_
49	E	BbuMM1_E110	BbuN40_E07	BbuJD1_E08	BB_E18
49	K	BbuMM1_K220	BbuN40_K19	BbuJD1_K21	BB_K24
49	J	_	BbuN40_J07	BbuJD1_J12	BB_J16
49	J	_	_	BbuJD1_J19	_
49	Q	_	_	_	BB_Q07
49	C	BbuMM1_C030	BbuN40_C03	_	BB_C03
49	P	BbuMM1_P420	_	_	BB_P33
49	S	_	_	BbuJD1_S33	_
49	R	BbuMM1_R330	BbuN40_R11	_	BB_R34
49	V	BbuMM1_V330	BbuN40_V32	_	_
49	M	_	_	BbuJD1_M33	BB_M33
49	M	BbuMM1_M330	_	_	_
49	O	BbuMM1_O330	BbuN40_O16	_	BB_O33
49	L	_	_	BbuJD1_L33	_
49	N	BbuMM1_N370	BbuN40_N38	BbuJD1_N35	BB_N33
49	Q	_	BbuN40_Q35	BbuJD1_Q35	_
49	W	_	_	BbuJD1_W36	_
49	X	_	BbuN40_X31	BbuJD1_X37	_
49	PV	_	_	BbuJD1_PV33	_
49	PV	_	_	BbuJD1_PV75	_
PFam	Replicon	MM1	N40	JD1	B31
50	chromosome	_	_	BbuJD1_0901	_
50	B	BbuMM1_B110	BbuN40_B11	BbuJD1_B11	_
50	A	BbuMM1_A190	BbuN40_A19	BbuJD1_A19	BB_A19
50	F	_	_	_	BB_F0040
50	F	_	_	BbuJD1_F15	BB_F14
50	F	_	_	_	BB_F25
50	G	_	BbuN40_G07	_	BB_G07
50	G	_	BbuN40_G29	_	BB_G31
50	H	BbuMM1_H200	_	BbuJD1_H33	BB_H27
50	H	BbuMM1_H070	_	_	_
50	I	BbuMM1_I160	BbuN40_I17	BbuJD1_I14	BB_I20
50	Y	_	BbuN40_Y10	BbuJD1_Y02	_
50	Z	_	_	BbuJD1_Z05	_
50	Z	_	_	BbuJD1_Z32	_
50	AA	_	_	BbuJD1_AA07	_
50	AA	_	_	BbuJD1_AA33	_
50	RS	BbuMM1_RS150	_	_	_
50	RS	BbuMM1_RS220	_	_	_
50	E	BbuMM1_E130	BbuN40_E09	BbuJD1_E10	BB_E20
50	K	BbuMM1_K190	BbuN40_K17	BbuJD1_K19	BB_K22
50	J	_	BbuN40_J09	BbuJD1_J10	BB_J18
50	Q	_	_	_	BB_Q09
50	Q	_	_	_	BB_Q39
50	C	BbuMM1_C020	BbuN40_C02	_	BB_C02
50	P	BbuMM1_P400	_	_	BB_P31
50	S	_	_	BbuJD1_S31	BB_S34
50	R	BbuMM1_R310	BbuN40_R09	_	BB_R32
50	V	BbuMM1_V310	BbuN40_V30		_
50	M	BbuMM1_M310		BbuJD1_M31	BB_M31
50	O	BbuMM1_O310	BbuN40_O14		BB_O31
50	L	_	_	BbuJD1_L31	BB_L31
50	N	BbuMM1_N350	BbuN40_N36	BbuJD1_N33	BB_N31
50	Q	_	BbuN40_Q33	BbuJD1_Q33	_
50	W	_	_	BbuJD1_W34	_
50	X	_	BbuN40_X29	BbuJD1_X34	_
50	PV	_	_	BbuJD1_PV31	_
50	PV	_	_	BbuJD1_PV73	_
PFam	Replicon	MM1	N40	JD1	B31
57/62	chromosome	BbuMM1_08260	_	BbuJD1_0900	_
57/62	B	BbuMM1_B100	BbuN40_B10	BbuJD1_B10	BB_B10
57/62	A	BbuMM1_A180	BbuN40_A18	BbuJD1_A18	_
57/62	T	_	_	_	BB_T0008
57/62	T	_	_	_	BB_T01
57/62	T	_	_	_	BB_T02
57/62	T	_	_	_	BB_T03
57/62	U	_	_	_	BB_U01
57/62	U	_	_	_	BB_U02
57/62	U	_	_	_	BB_U04
57/62	U	_	_	_	BB_U07
57/62	U	_	_	_	BB_U10
57/62	D	_	BbuN40_D02	_	_
57/62	D	_	BbuN40_D04	_	BB_D04
57/62	D	BbuMM1_D140	BbuN40_D05	BbuJD1_D10	BB_D14
57/62	D	_	BbuN40_D20	_	_
57/62	F	_	_	BbuJD1_F16	BB_F06
57/62	F	_	_	BbuJD1_F32	BB_F26
57/62	G	_	BbuN40_G06	_	_
57/62	G	_	BbuN40_G27	_	BB_G29
57/62	H	BbuMM1_H040	_	BbuJD1_H04	BB_H04
57/62	H	BbuMM1_H050	_	BbuJD1_H05	BB_H05
57/62	H	BbuMM1_H190	_	BbuJD1_H32	BB_H26
57/62	H	BbuMM1_H250	_	BbuJD1_H40
57/62	I		BbuN40_I03	BbuJD1_I13	BB_I0044
57/62	I	BbuMM1_I020	BbuN40_I04	BbuJD1_I40	BB_I01
57/62	I	BbuMM1_I030	BbuN40_I06	BbuJD1_I41	BB_I19
57/62	I	BbuMM1_I150	BbuN40_I16	BbuJD1_I43	_
57/62	Y	_	BbuN40_Y11	BbuJD1_Y01	_
57/62	Y	_	BbuN40_Y13	BbuJD1_Y17	_
57/62	Z	_	_	BbuJD1_Z06	_
57/62	Z	_	_	BbuJD1_Z28	_
57/62	AA	_	_	BbuJD1_AA09	_
57/62	AA	_	_	BbuJD1_AA30	_
57/62	RS	BbuMM1_RS170	_	_	_
57/62	RS	BbuMM1_RS180	_	_	_
57/62	RS	BbuMM1_RS230	_	_	_
57/62	E	BbuMM1_E140	BbuN40_E10	BbuJD1_E11	BB_E21
57/62	K	BbuMM1_K200	BbuN40_K01	BbuJD1_K01	BB_K23
57/62	K	BbuMM1_K370	BbuN40_K02	BbuJD1_K20	BB_K45
57/62	K	_	BbuN40_K18	_	BB_K48
57/62	K	_	_	_	BB_K50
57/62	J	_	BbuN40_J10	BbuJD1_J09	BB_J19
57/62	J	_	_	BbuJD1_J20	_
57/62	Q	_	_	_	BB_Q38
57/62	Q	_	_	_	BB_Q85
57/62	C	BbuMM1_C010	BbuN40_C01	_	BB_C01
57/62	P	BbuMM1_P390	_	_	BB_P30
57/62	S	_	_	BbuJD1_S30	BB_S33
57/62	R	BbuMM1_R300	BbuN40_R08	_	BB_R31
57/62	V	BbuMM1_V300	BbuN40_V29	_	_
57/62	M	BbuMM1_M300	_	BbuJD1_M30	BB_M30
57/62	O	BbuMM1_O300	BbuN40_O13	_	BB_O30
57/62	L	_	_	BbuJD1_L30	BB_L30
57/62	N	_	BbuN40_N35	BbuJD1_N32	BB_N30
57/62	N	BbuMM1_N340	_	_	_
57/62	Q	_	BbuN40_Q32	BbuJD1_Q32	_
57/62	W	_	_	BbuJD1_W33	_
57/62	X	_	BbuN40_X28	BbuJD1_X33	_
57/62	PV	_	_	BbuJD1_PV72	_
